# Supplementary material for: Host Transcriptional Response of Sclerotinia sclerotiorum Induced by the Mycoparasite Coniothyrium minitans
Source: Front Microbiol. 2020 Feb 11;11:183. doi: 10.3389/fmicb.2020.00183 (PMC7026392; doi:10.3389/fmicb.2020.00183)
Supplement: TABLE S1 — The statistics of RNA_seq mapped to the genome of Sclerotinia sclerotiorum. The clean reads with mismatches of no more than two bases allowed in the alignment were mapped to the genome of S. sclerotiorum using SOAP aligner/soap2. [file Table_1.XLSX]

## Sheet: Sheet1
	Table S1 The statistics of RNA_seq mapped to genome of Sclerotinia sclerotiorum
		SsCm0h		SsCm4h		SsCm12h
		reads number	percentage	reads number	percentage	reads number	percentage
	Total Reads	10281640	1	9924576	1	10124988	1
	Total Mapped Reads	5743310	0.5586	4553515	0.4588	4758935	0.47
	Unique match	5531672	0.5386	4416227	0.445	4533924	0.4478
	Multi-position match	211638	0.0206	137288	0.0138	225011	0.0222
