# Supplementary material for: Host Transcriptional Response of Sclerotinia sclerotiorum Induced by the Mycoparasite Coniothyrium minitans
Source: Front Microbiol. 2020 Feb 11;11:183. doi: 10.3389/fmicb.2020.00183 (PMC7026392; doi:10.3389/fmicb.2020.00183)
Supplement: TABLE S2 — GO categories analysis of the DEGs of S. sclerotiorum during mycoparasitism process induced by C. minitans (p ≤ 0.05). The GO classification was conducted on the online website of FungiFun (https://sbi.hki-jena.de/fungifun/fungifun.php) based on GO ontology database of the fungi species of S. sclerotiorum. [file Table_2.XLSX]

## Sheet: Sheet1
	Table S2 GO categories analysis of the DEGs of S. sclerotiorum during mycoparasitism process induced by C. minitans (p ≤ 0.05)
		up-regulated DEGs							down-regulated DEGs
		#	GO ID	GO Name	GO Namespace	Adjusted p-value*	# genes / category**		#	GO ID	GO Name	GO Namespace	Adjusted p-value*	# genes / category**
	4 hpi	1	GO:0006364	rRNA processing	BP	2.61e-5	12 / 45		1	GO:0055114	oxidation-reduction process	BP	4.34e-5	50 / 732
		2	GO:0042254	ribosome biogenesis	BP	9.73e-4	10 / 45		2	GO:0016491	oxidoreductase activity	MF	4.03e-4	38 / 536
		3	GO:0006633	fatty acid biosynthetic process	BP	4.10e-3	6 / 18		3	GO:0009073	aromatic amino acid family biosynthetic process	BP	2.66e-3	4 / 7
		4	GO:0008897	holo-[acyl-carrier-protein] synthase activity	MF	4.25e-3	3 / 3		4	GO:0008152	metabolic process	BP	2.66e-3	56 / 1030
		5	GO:0042273	ribosomal large subunit biogenesis	BP	4.25e-3	4 / 7		5	GO:0009423	chorismate biosynthetic process	BP	6.73e-3	3 / 4
		6	GO:0015171	amino acid transmembrane transporter activity	MF	6.37e-3	8 / 41		6	GO:0006066	alcohol metabolic process	BP	1.03e-2	5 / 19
		7	GO:0003333	amino acid transmembrane transport	BP	6.37e-3	8 / 41		7	GO:0006950	response to stress	BP	1.03e-2	5 / 19
		8	GO:0009059	macromolecule biosynthetic process	BP	8.36e-3	3 / 4		8	GO:0009408	response to heat	BP	1.03e-2	3 / 5
		9	GO:0030687	preribosome, large subunit precursor	CC	1.29e-2	4 / 10		9	GO:0006457	protein folding	BP	1.40e-2	7 / 44
		10	GO:0005730	nucleolus	CC	1.80e-2	6 / 28		10	GO:0008080	N-acetyltransferase activity	MF	2.88e-2	6 / 37
		11	GO:0004312	fatty acid synthase activity	MF	3.40e-2	2 / 2		11	GO:0051082	unfolded protein binding	MF	3.07e-2	5 / 26
		12	GO:0005835	fatty acid synthase complex	CC	3.40e-2	2 / 2		12	GO:0008812	choline dehydrogenase activity	MF	3.11e-2	4 / 16
		13	GO:0005811	lipid particle	CC	3.40e-2	2 / 2		13	GO:0034599	cellular response to oxidative stress	BP	3.28e-2	3 / 8
		14	GO:0006164	purine nucleotide biosynthetic process	BP	3.79e-2	3 / 7		14	GO:0016884	carbon-nitrogen ligase activity, with glutamine as amido-N-donor	MF	4.25e-2	4 / 18
		15	GO:0016021	integral component of membrane	CC	3.79e-2	39 / 625
		16	GO:0000287	magnesium ion binding	MF	4.46e-2	6 / 36
		17	GO:0055085	transmembrane transport	BP	4.97e-2	25 / 361
		18	GO:0015205	nucleobase transmembrane transporter activity	MF	4.97e-2	3 / 9
		19	GO:0015851	nucleobase transport	BP	4.97e-2	3 / 9
		20	GO:0006629	lipid metabolic process	BP	4.97e-2	7 / 53
		21	GO:0042274	ribosomal small subunit biogenesis	BP	4.97e-2	2 / 3
		22	GO:0043021	ribonucleoprotein complex binding	MF	4.97e-2	2 / 3
		23	GO:0004339	glucan 1,4-alpha-glucosidase activity	MF	4.97e-2	2 / 3
		24	GO:0018298	protein-chromophore linkage	BP	4.97e-2	2 / 3
		25	GO:0009584	detection of visible light	BP	4.97e-2	2 / 3
		26	GO:0009881	photoreceptor activity	MF	4.97e-2	2 / 3
	12 hpi	1	GO:0005975	carbohydrate metabolic process	BP	8.11e-5	31 / 217		1	GO:0006457	protein folding	BP	1.10e-5	10 / 44
		2	GO:0022857	transmembrane transporter activity	MF	1.15e-4	15 / 64		2	GO:0051082	unfolded protein binding	MF	1.73e-4	7 / 26
		3	GO:0004553	hydrolase activity, hydrolyzing O-glycosyl compounds	MF	1.22e-4	21 / 122		3	GO:0006950	response to stress	BP	2.35e-4	6 / 19
		4	GO:0055085	transmembrane transport	BP	1.31e-4	41 / 361		4	GO:0009073	aromatic amino acid family biosynthetic process	BP	5.15e-4	4 / 7
		5	GO:0022891	substrate-specific transmembrane transporter activity	MF	9.29e-4	11 / 45		5	GO:0009423	chorismate biosynthetic process	BP	2.08e-3	3 / 4
		6	GO:0016798	hydrolase activity, acting on glycosyl bonds	MF	6.32e-3	14 / 85		6	GO:0009408	response to heat	BP	4.26e-3	3 / 5
		7	GO:0008897	holo-[acyl-carrier-protein] synthase activity	MF	6.45e-3	3 / 3		7	GO:0016491	oxidoreductase activity	MF	2.24e-2	25 / 536
		8	GO:0016787	hydrolase activity	MF	6.92e-3	41 / 438		8	GO:0055114	oxidation-reduction process	BP	2.24e-2	31 / 732
		9	GO:0006629	lipid metabolic process	BP	1.28e-2	10 / 53		9	GO:0042026	protein refolding	BP	3.67e-2	2 / 3
		10	GO:0030246	carbohydrate binding	MF	1.32e-2	6 / 20
		11	GO:0009059	macromolecule biosynthetic process	BP	1.45e-2	3 / 4
		12	GO:2001070	starch binding	MF	1.45e-2	3 / 4
		13	GO:0015851	nucleobase transport	BP	1.72e-2	4 / 9
		14	GO:0015205	nucleobase transmembrane transporter activity	MF	1.72e-2	4 / 9
		15	GO:0016021	integral component of membrane	CC	1.73e-2	51 / 625
		16	GO:0003993	acid phosphatase activity	MF	3.62e-2	4 / 11
		17	GO:0005215	transporter activity	MF	4.19e-2	12 / 89
		18	GO:0004312	fatty acid synthase activity	MF	4.30e-2	2 / 2
		19	GO:0005835	fatty acid synthase complex	CC	4.30e-2	2 / 2
		20	GO:0005811	lipid particle	CC	4.30e-2	2 / 2
		21	GO:0008152	metabolic process	BP	4.96e-2	73 / 1030
	SsCm12-vs-SsCm4h	1	GO:0008152	metabolic process	BP	1.63e-4	48 / 1030		1	GO:0046872	metal ion binding	MF	4.25e-2	8 / 494
		2	GO:0030246	carbohydrate binding	MF	3.87e-4	6 / 20		2	GO:0008152	metabolic process	BP	4.25e-2	12 / 1030
		3	GO:0006562	proline catabolic process	BP	2.19e-2	2 / 2		3	GO:0016491	oxidoreductase activity	MF	4.25e-2	8 / 536
		4	GO:0004657	proline dehydrogenase activity	MF	2.19e-2	2 / 2		4	GO:0006782	protoporphyrinogen IX biosynthetic process	BP	4.25e-2	1 / 1
		5	GO:0055114	oxidation-reduction process	BP	2.82e-2	31 / 732		5	GO:0008398	sterol 14-demethylase activity	MF	4.25e-2	1 / 1
		6	GO:0008131	primary amine oxidase activity	MF	3.70e-2	2 / 3		6	GO:0003870	5-aminolevulinate synthase activity	MF	4.25e-2	1 / 1
		7	GO:0009308	amine metabolic process	BP	3.70e-2	2 / 3		7	GO:0019538	protein metabolic process	BP	4.25e-2	1 / 1
		8	GO:0003993	acid phosphatase activity	MF	3.72e-2	3 / 11		8	GO:0070988	demethylation	BP	4.25e-2	1 / 1
		9	GO:0016813	hydrolase activity, acting on carbon-nitrogen (but not peptide) bonds, in linear amidines	MF	4.85e-2	2 / 4		9	GO:0005506	iron ion binding	MF	4.25e-2	4 / 143
		10	GO:0016787	hydrolase activity	MF	4.85e-2	20 / 438		10	GO:0004497	monooxygenase activity	MF	4.96e-2	3 / 79
		11	GO:0016491	oxidoreductase activity	MF	4.85e-2	23 / 536
		12	GO:0016798	hydrolase activity, acting on glycosyl bonds	MF	4.85e-2	7 / 85
		13	GO:0022857	transmembrane transporter activity	MF	4.85e-2	6 / 64
	* Adjusted p-value, the value of significance level is 0.05 (5 %)
	** # genes / category**, the number of mapped genes of the DEGs and the annotated genes number in the GO category.
