# Supplementary material for: Host Transcriptional Response of Sclerotinia sclerotiorum Induced by the Mycoparasite Coniothyrium minitans
Source: Front Microbiol. 2020 Feb 11;11:183. doi: 10.3389/fmicb.2020.00183 (PMC7026392; doi:10.3389/fmicb.2020.00183)
Supplement: TABLE S3 — Enrichment of FunCat categories of the DEGs in S. sclerotiorum (p ≤ 0.05). The classification of FunCat categories was conducted on the online website of FungiFun (https://sbi.hki-jena.de/fungifun/fungifun.php) based on FunCat classification database of the fungi species of S. sclerotiorum. [file Table_3.XLSX]

## Sheet: Sheet1
	Table S3 Enrichment of FunCat categories of the DEGs in S. sclerotiorum
		up-regulated DEGs							down-regulated DEGs
		#	FunCat ID	FunCat description	FunCat main category	p-value	# genes / category		#	FunCat ID	FunCat description	FunCat main category	p-value	# genes / category
	4 hpi	1	11.04.01	rRNA processing	Transcription	1.71e-6	27 / 189		1	14.01	protein folding and stabilization	Protein fate (folding, modification, destination)	9.19e-6	18 / 123
		2	20.09.18	cellular import	Cellular transport, transport facilitation and transport routes	0.05	19 / 202		2	32.01.07	unfolded protein response (e.g. ER quality control)	Cell rescue, defense and virulence	9.19e-6	14 / 76
		3	32.07.05	detoxification by export	Cell rescue, defense and virulence	0.05	12 / 100		3	32.01.05	heat shock response		1.44e-5	10 / 38
		4	20.01.07	amino acid/amino acid derivatives transport	Cellular transport, transport facilitation and transport routes	0.05	10 / 75		4	01.05	C-compound and carbohydrate metabolism	Metabolism	6.78e-3	40 / 707
		5	20.01.27	drug/toxin transport		0.05	14 / 135		5	32.01	stress response	Cell rescue, defense and virulence	6.78e-3	20 / 258
		6	20.01.11	amine / polyamine transport		0.05	7 / 41		6	01.01.09	metabolism of the cysteine - aromatic group	Metabolism	6.78e-3	6 / 27
		7	20.03.25	ABC transporters		0.05	10 / 79		7	01.20	secondary metabolism		2.50e-2	35 / 641
									8	01.01.09.04	metabolism of phenylalanine		4.30e-2	4 / 16
									9	01.20.15	metabolism of derivatives of dehydroquinic acid, shikimic acid and chorismic acid		4.38e-2	4 / 17
	12 hpi	1	01.20	secondary metabolism	Metabolism	6.87e-5	64 / 641		1	14.01	protein folding and stabilization	Protein fate (folding, modification, destination)	1.63e-12	23 / 123
		2	20.09.18.07	non-vesicular cellular import	Cellular transport, transport facilitation and transport routes	4.70e-4	21 / 128		2	32.01.07	unfolded protein response (e.g. ER quality control)	Cell rescue, defense and virulence	1.66e-10	17 / 76
		3	20.09.18	cellular import		7.17e-4	27 / 202		3	32.01.05	heat shock response		6.07e-8	11 / 38
		4	01.05	C-compound and carbohydrate metabolism	Metabolism	1.54e-2	59 / 707		4	32.01	stress response		4.45e-5	21 / 258
		5	01.05.03	polysaccharide metabolism		1.71e-2	25 / 223		5	01.01.09	metabolism of the cysteine - aromatic group	Metabolism	1.91e-2	5 / 27
		6	20.01.03	C-compound and carbohydrate transport	Cellular transport, transport facilitation and transport routes	1.71e-2	21 / 174		6	01.20.15	metabolism of derivatives of dehydroquinic acid, shikimic acid and chorismic acid		2.40e-2	4 / 17
									7	34.11.09	temperature perception and response	Interaction with the environment	4.79e-2	4 / 21
	SsCm4h-vs-SsCm12h	1	01.01.03.03.02	degradation of proline	Metabolism	9.54e-3	4 / 10		1	01.05.11.07.01	aerobic aromate catabolism	Metabolism	7.94e-3	4 / 40
		2	01.20.01.09	metabolism of aminoglycoside antibiotics		1.91e-2	3 / 6		2	01.20	secondary metabolism		2.98e-2	11 / 641
		3	01.01	amino acid metabolism		1.91e-2	12 / 169
		4	01.20.35.01.01	metabolism of melanins		1.91e-2	4 / 17
		5	01.01.09.04.01	biosynthesis of phenylalanine		1.91e-2	4 / 17
		6	01.05	C-compound and carbohydrate metabolism		2.30e-2	29 / 707
		7	01.20	secondary metabolism		2.30e-2	27 / 641
		8	01.01.03.05.01	biosynthesis of arginine		4.01e-2	4 / 23

## Sheet: Sheet2
rRNA processing	27 / 189	27
detoxification by export	12 / 100	12
cellular import	19 / 202	19
amino acid/amino acid derivatives transport	10 / 75	10
drug/toxin transport	14 / 135	14
amine / polyamine transport	7 / 41	7
ABC transporters	10 / 79	10
protein folding and stabilization	18 / 123	18
unfolded protein response (e.g. ER quality control)	14 / 76	14
heat shock response	10 / 38	10
stress response	20 / 258	20
C-compound and carbohydrate metabolism	40 / 707	40
metabolism of the cysteine - aromatic group	6 / 27	6
secondary metabolism	35 / 641	35
metabolism of phenylalanine	4 / 16	4
metabolism of derivatives of dehydroquinic acid, shikimic acid and chorismic acid	4 / 17	4
secondary metabolism	64 / 641	64
C-compound and carbohydrate metabolism	59 / 707	59
polysaccharide metabolism	25 / 223	25
non-vesicular cellular import	21 / 128	21
cellular import	27 / 202	27
C-compound and carbohydrate transport	21 / 174	21
protein folding and stabilization	23 / 123	23
unfolded protein response (e.g. ER quality control)	17 / 76	17
heat shock response	11 / 38	11
stress response	21 / 258	21
metabolism of the cysteine - aromatic group	5 / 27	5
metabolism of derivatives of dehydroquinic acid, shikimic acid and chorismic acid	4 / 17	4
temperature perception and response	4 / 21	4
