# Supplementary material for: Host Transcriptional Response of Sclerotinia sclerotiorum Induced by the Mycoparasite Coniothyrium minitans
Source: Front Microbiol. 2020 Feb 11;11:183. doi: 10.3389/fmicb.2020.00183 (PMC7026392; doi:10.3389/fmicb.2020.00183)
Supplement: TABLE S4 — The significantly enriched KEGG pathway of the DEGs of S. sclerotiorum during the early mycoparasitism stages (p ≤ 0.05). The KEGG pathway analysis was conducted on the online website of FungiFun (https://sbi.hki-jena.de/fungifun/fungifun.php) based on KEGG pathway classification database of the fungi species of S. sclerotiorum. [file Table_4.XLSX]

## Sheet: Sheet1
	Table S4 The significantly enriched KEGG pathway of the DEGs of S. sclerotiorum during the early mycoparasitism stages (p≤0.05)
		#	KEGG pathway ID	KEGG pathway name	KEGG main category	Adjusted p-value	# genes / category
	4 hpi	Up-regulated DEGs
		1	map 03008	Ribosome biogenesis in eukaryotes	Genetic Information Processing	8.85e-5	12 / 66
		2	map 01212	Fatty acid metabolism	Metabolism	8.85e-5	8 / 27
		3	map 00061	Fatty acid biosynthesis	Metabolism	5.76e-3	4 / 10
		4	map 01040	Biosynthesis of unsaturated fatty acids	Metabolism	6.60e-3	4 / 11
		5	map 00100	Steroid biosynthesis	Metabolism	1.11e-2	5 / 22
		6	map 00640	Propanoate metabolism	Metabolism	2.67e-2	4 / 17
		Down-regulated DEGs
		1	map 00400	Phenylalanine, tyrosine and tryptophan biosynthesis	Metabolism	1.32e-2	5 / 20
	12 hpi	Up-regulated DEGs
		1	map 00500	Starch and sucrose metabolism	Metabolism	7.19e-4	10 / 47
		Down-regulated DEGs
		1	map 04141	Protein processing in endoplasmic reticulum	Genetic Information Processing	3.40e-5	10 / 77
		2	map 00400	Phenylalanine, tyrosine and tryptophan biosynthesis	Metabolism	4.46e-4	5 / 20
