# Supplementary material for: Host Transcriptional Response of Sclerotinia sclerotiorum Induced by the Mycoparasite Coniothyrium minitans
Source: Front Microbiol. 2020 Feb 11;11:183. doi: 10.3389/fmicb.2020.00183 (PMC7026392; doi:10.3389/fmicb.2020.00183)
Supplement: TABLE S7 — Primers involved this research. [file Table_7.XLSX]

## Sheet: Sheet1
Table S7 The primer pairs used in this research
	Primer Name	Sequence (5' to 3')	Target gene
primer pairs for NPP1	RtBcNEP2-F	CGATTGGGAAGGTGTAAT	BcNEP2 of Botrytis cinerea
	RtBcNEP2-R	TTGATAAGAGGGCTGGTA
	RtBcNEP1-F	ACACCTTGAAGAGATTCG	BcNEP1 of Botrytis cinerea
	RtBcNEP1-R	TGAGACATTGCCAGTATC
	RtSsNEP1-F	CTTTGGGAAGAGATTTACC	SsNEP1 of Sclerotinia sclerotiorum
	RtSsNEP1-R	GTTGAATGGACAGTTAGC
	RtSsNEP2-F	ATCATTCCTGTGGTCTTAC	SsNEP2 of Sclerotinia sclerotiorum
	RtSsNEP2-R	AATCCGTATTCTCAAGCG
primer pairs for genes in Figure 2	RtS1g_13550F	CTTCATCCTTCAACATCATC	SS1G_13550
	RtS1g_13550R	CTTCTTCTCGTGTCTCAG
	RtS1g_12793F	GACTGCTTCGTTATTCTTAG	SS1G_12793
	RtS1g_12793R	ATCAACCATCAATCTCTGT
	RtS1g_03387F	GCTCTCACAGTTATTGAT	SS1G_03887
	RtS1g_03387R	TATCTCCATCTTCTCCTT
	RtS1g_08569F	AGGCTAGAACTTATGGAA	SS1G_08569
	RtS1g_08569R	TTAGTCAATGGAATCACAA
	RtS1g_00612F	TAGTTCCATTCCAATACA	SS1G_00612
	RtS1g_00612R	TCTATCCACAAGTTTATCT
primer pairs for effector encoding genes	RtS1G05913-2F	CTCCATTCACACCTCTAT	SS1G_05913
	RtS1G05913-2R	GTAATAGCGAGCCAATTC
	RtS1G09620-F	CAATGCTTGGAAGGAATC	SS1G_09620
	RtS1G09620-R	TAACACTGACGAGATACAA
	RtS1G05291-F	GATGAGAGTGCGAAGTAT	SS1G_05291
	RtS1G05291-R	CATATTCCTGCTCGTCTA
	RtS1g_00849F	GCTTCTCAACCAGTTACT	SS1G_00849
	RtS1g_00849R	AACGCTACCGATAGAGTA
	RtS1g_08566F	ATCACCGAAGAACTCACA	SS1G_08566
	RtS1g_08566R	GCACCAGTCGTCATATTG
	RtS1g_00744F	CCGTTATTGAGGATGTTC	SS1G_00744
	RtS1g_00744R	CTCCTGTATAACCACTCC
	RtS1g_00735F	AATAAGGACCTCGCTACC	SS1G_00735
	RtS1g_00735R	ACATTCACATCCAAGTCATC
	RtS1g_07404F	GATGCCAATGGTAATGAA	SS1G_07404
	RtS1g_07404R	AATCAAGTTCGTCTCCTT
	RtS1g_07832F	CGAATAAATTGTGAAGTTTG	SS1G_07832
	RtS1g_04832R	ATTTGCTCCATTTCTCTC
	RtS1g_04519F	ATTGATTATGAGCCGAAT	SS1G_04519
	RtS1g_04519R	TCAGGAATAACACAAGTAG
	RtS1g_07027F	TACCTTCAATATCACGCATT	SS1G_07027
	RtS1g_07027R	TTGGACATCTTGCTCTTG
	RtS1G07928-F	CTACACATACCACATCTATTG	SS1G_07928
	RtS1G07928-R	ACCATCACTCATTCTTCTAT
	RtS1G12778-F	CAACTTCAAGCGAACTCT	SS1G_12778
	RtS1G12778-R	ATACCTGCGTCCATAAGA
	RtS1G11703-F	TTACTTGCTTCCTTCAAT	SS1G_11703
	RtS1G11703-R	AGTGTAATTCTCTAGTGTTC
	RtS1G09882-F	CGCCTTATCCAAAGAATG	SS1G_09882
	RtS1G09882-R	CACCAACAAGACAATCAG
	RtS1G03611-F	CAACCTTCTCTTCTATCCA	SS1G_03611
	RtS1G03611-R	GCCATCTTGAGTTCTTCT
	RtS1G12287-F	CATCTTCTCCGCTCAATA	SS1G_12287
	RtS1G12287-R	GTCTTCGCCTACTGTTAT
	RtS1G09782-F	CTTATTCCTCTCTCACCTC	SS1G_09782
	RtS1G09782-R	GCATCATAGTAACCATTCG
	RtS1G05073-F	CTTACTACTCACGAATGGA	SS1G_05073
	RtS1G05073-R	GTCATAATCAAGAAACATAACG
	RtS1G02553-F	ATTAGGAGTGGCAATAGG	SS1G_02553
	RtS1G02553-R	TACATACTTAGGTCGCTTAT
	RtS1G04095-F	GAGGAGGTTGTGAAGAAT	SS1G_04095
	RtS1G04095-R	GAGAAGTATGCGTGTGAT
	RtS1G07780-F	TCAAATACAACATCAACCAT	SS1G_07780
	RtS1G07780-R	CTCATCCGTAGTAACCAA
	RtS1G08595-F	CCAACTCAGATCAAGAGA	SS1G_08595
	RtS1G08595-R	CCTTCATTATTGTTCCGAC
	RtS1G11673-F	TAAGAGTATTGCGTTTCAT	SS1G_011673
	RtS1G11673-R	CTCATCCACATACAACTG
	RtS1G12907-F	TTCGGTGATCCAGATAATG	SS1G_12907
	RtS1G12907-R	ATCCTCGGAGTATGTCAA
	RtS1G01754-F	CTCAAGAAGAAGATAGACAAT	SS1G_01745
	RtS1G01754-R	GAGTGGTGAAATCAACAA
primer pairs forreference genes	BC_β_tubulin F	ATGTACGACCCTAAGAAC	tubulin gene of Botrytis cinerea
	BC_β_tubulin R	ATCCACTCAACGAAGTAG
	Ss_β_tubulin F	TTGGATTTGCTCCTTTGACCAG	tubulin gene of Sclerotinia sclerotiorum
	Ss_β_tubulin R	AGCGGCCATCATGTTCTTAGG
